# Supplementary material for: Myxococcus xanthus R31 Suppresses Tomato Bacterial Wilt by Inhibiting the Pathogen Ralstonia solanacearum With Secreted Proteins
Source: Front Microbiol. 2022 Feb 7;12:801091. doi: 10.3389/fmicb.2021.801091 (PMC8859152; doi:10.3389/fmicb.2021.801091)
Supplement: Supplementary file 2 [file Table_1.xlsx]

## Sheet: Sheet1
Supplementary Table 1 Fifty myxobacteria strains isolated from soil infected with TBW by induction of fruiting body formation.
Strain	Hit taxon name	Top hit strain name	Similarity (%)
E. coil 1.173 as prey bacteria
EHB1	Myxococcus fulvus	ATCC 25199(T)	99.78
EHB3	Myxococcus virescens	NBRC 100334(T)	100
ELW1	Myxococcus fulvus	ATCC 25199(T)	99.76
ELW5	Myxococcus fulvus	ATCC 25199(T)	99.5
EMXB	Myxococcus virescens	NBRC 100334(T)	100
EMXD	Myxococcus fulvus	ATCC 25199(T)	99.64
EMXD2	Myxococcus virescens	NBRC 100334(T)	99.81
EMXE	Myxococcus virescens	NBRC 100334(T)	99.66
EMXF1	Myxococcus virescens	NBRC 100334(T)	100
EMXF1	Myxococcus virescens	NBRC 100334(T)	100
EMXF2	Myxococcus virescens	NBRC 100334(T)	99.78
EMXG1	Myxococcus fulvus	ATCC 25199(T)	99.92
EMXG2	Myxococcus virescens	NBRC 100334(T)	100
EMXG3	Myxococcus virescens	NBRC 100334(T)	100
EMXH1	Myxococcus virescens	NBRC 100334(T)	100
EMXH2	Myxococcus virescens	NBRC 100334(T)	99.67
ETT4	Corallococcus exercitus	AB043A(T)	98.25
EYN2A	Myxococcus fulvus	ATCC 25199(T)	100
EYQ2	Myxococcus virescens	NBRC 100334(T)	100
EYQ6	Myxococcus virescens	NBRC 100334(T)	100
EYQ60	Myxococcus virescens	NBRC 100334(T)	100
R. solanacearum as prey bacteria
RFQ2A2	Myxococcus virescens	NBRC 100334(T)	100
RFQ2B2	Myxococcus virescens	NBRC 100334(T)	99.65
RFQA1	Myxococcus virescens	NBRC 100334(T)	99.71
RFQA3	Myxococcus virescens	NBRC 100334(T)	99.89
RFQB2	Myxococcus virescens	NBRC 100334(T)	100
RFQC	Myxococcus virescens	NBRC 100334(T)	100
RGF1A	Myxococcus virescens	NBRC 100334(T)	99.8
RNDD2	Myxococcus virescens	NBRC 100334(T)	100
RQBB	Myxococcus virescens	NBRC 100334(T)	100
RQD2A1F	Myxococcus virescens	NBRC 100334(T)	100
RQD2A2	Myxococcus virescens	NBRC 100334(T)	99.72
RQD2A4	Myxococcus virescens	NBRC 100334(T)	100
RQD2B1	Myxococcus virescens	NBRC 100334(T)	100
RQDA	Myxococcus virescens	NBRC 100334(T)	99.85
RQDC	Myxococcus virescens	NBRC 100334(T)	100
RQDC1	Myxococcus virescens	NBRC 100334(T)	98.62
RNDD	Myxococcus virescens	NBRC 100334(T)	99.86
RGF2	Corallococcus exiguus	DSM 14696(T)	99.9
RGF5B	Corallococcus exiguus	DSM 14696(T)	100
RHB3	Myxococcus stipitatus	DSM 14675(T)	99.07
RHB5	Myxococcus stipitatus	DSM 14675(T)	99.89
RHBYN1	Nannocystis exedens	DSM 71(T)	99.17
RHN1	Myxococcus fulvus	ATCC 25199(T)	99.89
RLW10A	Myxococcus fulvus	ATCC 25199(T)	99.33
RLW10B	Myxococcus fulvus	ATCC 25199(T)	99.33
RTT2	Myxococcus fulvus	ATCC 25199(T)	99.88
RYN1	Myxococcus fulvus	ATCC 25199(T)	99.4
RYN3	Myxococcus fulvus	ATCC 25199(T)	99.89
RHB1	Myxococcus fulvus	ATCC 25199(T)	98.99
R31	Myxococcus xanthus	DSM16526(T)	97.73
